# Supplementary material for: Enzymatic Inhibitors of Aspartyl Protease EAP1 and Xylanase SRXL1 from Sporisorium reilianum Isolated from Corn Seeds
Source: Int J Mol Sci. 2025 Oct 14;26(20):9974. doi: 10.3390/ijms26209974 (PMC12562423; doi:10.3390/ijms26209974)
Supplement: Supplementary file 1 [file ijms-26-09974-s001.zip]

Archive with 1 entries (1 files):
- ijms-3806047-supplementary.pdf
